# Supplementary material for: Metabolic dysbiosis as a predictor of immunological non-response among people living with HIV
Source: Front Cell Infect Microbiol. 2026 May 15;16:1785624. doi: 10.3389/fcimb.2026.1785624 (PMC13219330; doi:10.3389/fcimb.2026.1785624)
Supplement: Supplementary file 2 [file Table2.xlsx]

## Sheet: metabolite matrices
	Amino acids	Amino acids	Amino acids	Amino acids	Amino acids	Amino acids	Amino acids	Amino acids	Amino acids	Amino acids	Amino acids	Amino acids	Amino acids	Organic acids	Peptides	Nucleotides	Organic acids	Pyridines	Amino acids	Amino acids	Amino acids	Amino acids	Amino acids	Phenylpropanoic acids	Amino acids	Amino acids	Carbohydrates	Organic acids	Fatty acids	Benzoic acids	Benzenoids	Benzoic acids	Organic acids	Amino acids	Indoles	Short chain fatty acids	Indoles	Organic acids	Organic acids	Organic acids	Phenylpropanoic acids	Indoles	Fatty acids	Fatty acids	Organic acids	Organic acids	Organic acids	Benzenoids	Organic acids
Group	Lysine	Histidine	Arginine	Ornithine	Glutamine	Glutamic acid	Sarcosine	Alanine	Dimethylglycine	γ-Aminobutyric acid	Serine	Threonine	Creatine	Hydroxypropionic acid	Glycylproline	Adenosine monophosphate	Lactic acid	Nicotinic acid	Methylcysteine	2-Phenylglycine	Tyrosine	Asparagine	Phenylalanine	Hydroxyphenyllactic acid	Kynurenine	Aspartic acid	Glucaric acid	Pyrrole-2-carboxylic acid	2-Hydroxy-3-methylbutyric acid	4-Hydroxybenzoic acid	ortho-Hydroxyphenylacetic acid	Hippuric acid	Malic acid	N-Acetylaspartic acid	Indole-3-methyl acetate	Ethylmethylacetic acid	Indoleacetic acid	Fumaric acid	Glutaric acid	Aconitic acid	Hydrocinnamic acid	Indole-3-propionic acid	Azelaic acid	Sebacic acid	α-Ketoisovaleric acid	Ketoleucine	3-Methyl-2-oxopentanoic acid	Phenylpyruvic acid	Methylmalonic acid
INR	206.298	105.539	112.757	67.0556	867.424	149.837	9.0912	291.905	6.4197	0.2532	94.3652	58.0564	58.8243	8.21	0.0661	1.4638	1634.05	0.1258	2.3956	0.0196	52.159	36.2552	49.8858	0.8454	3.6512	5.836	1.0601	0.2082	3.8538	0.0112	0.027	4.3515	3.6383	0.1653	0.0993	0.3238	2.0448	0.5829	0.2837	0.5324	1.8257	1.9245	0.24	0.0355	18.2323	35.9868	37.9462	0.3081	4.0863
INR	236.09	149.328	180.432	151.722	1952.18	117.259	5.2647	401.906	3.7703	0.4541	175.472	121.253	50.9535	12.8019	0.1776	3.0971	1786.77	0.2007	12.1019	0.0379	121.058	77.3702	79.299	1.371	4.163	8.9821	2.1324	0.2574	4.7563	0.037	0.0326	0.8261	3.2452	0.1528	0.1155	0.2877	3.5377	0.6868	0.5718	0.6684	0.0635	0.639	0.3617	0.1007	11.4588	30.2533	35.7241	0.4169	4.5281
IR	220.292	235.058	129.254	41.4747	1448.48	55.9604	9.4307	421.819	4.2211	0.4208	130.463	78.4214	34.9865	14.2191	0.0618	2.0996	2406.99	0.1693	8.6819	0.0267	61.1338	71.664	55.0194	1.085	3.5319	7.151	2.0358	0.1764	13.5701	0.0316	0.048	0.3468	3.9901	0.1121	0.0954	0.3489	1.1021	0.5717	0.4893	0.6602	0.1703	0.8427	0.483	0.2072	16.1469	48.3557	55.1585	0.321	2.7296
INR	258.756	94.6311	95.4746	120.362	1462.54	77.8693	10.7187	368.523	6.282	0.6102	128.835	89.5856	37.1792	12.6512	0.204	2.9755	4188.07	0.2213	3.1712	0.0307	52.1686	42.2563	49.2142	1.4278	4.2684	8.7579	0.5183	0.1214	7.2799	0.0672	0.0319	1.0678	11.372	0.1931	0.0709	0.3519	0.864	1.6211	0.975	1.188	0.0509	0.0244	0.4133	0.2352	19.1282	39.973	41.6689	0.148	4.2475
IR	126.716	86.8469	101.84	64.0871	1357.72	134.347	6.15	448.567	2.5357	0.3819	96.3142	44.2706	48.5307	13.4158	0.0472	1.4738	3055.72	0.1181	3.0787	0.0195	35.656	30.3779	45.9336	1.0157	3.5566	7.7166	0.6386	0.0474	4.1142	0.0549	0.0173	0.0588	5.6069	0.3345	0.0707	0.2741	0.4031	0.7898	0.6725	1.5465	0.0449	0.2172	0.3036	0.0836	13.5775	16.4497	25.1946	0.4429	2.8859
INR	281.506	169.148	156.709	74.1911	1577.2	69.1519	5.1672	396.072	5.0624	0.7149	130.622	59.146	36.6148	18.2204	0.0474	2.8843	2320.87	0.219	5.1527	0.0245	49.8659	45.2184	57.5161	1.0874	2.7128	7.1612	0.7116	0.1559	16.3795	0.0523	0.0416	0.1765	4.9144	0.2001	0.0699	0.4033	1.1113	1.0428	0.7655	1.4911	0.1192	0.1919	0.3348	0.1517	22.6314	58.9349	59.6429	0.2381	4.2626
IR	319.921	139.399	192.553	95.2898	1462.72	138.042	7.288	383.774	4.6054	0.2466	130.505	109.956	92.2945	12.5476	0.0797	2.1516	2329.57	0.2956	8.8109	0.0562	59.7852	49.7301	82.0414	1.1384	5.3835	9.0721	1.1842	0.1501	6.2581	0.0477	0.0501	0.5835	5.1932	0.3057	0.098	0.2912	4.1635	0.9318	0.1442	1.8136	0.0142	0.0002	0.2274	0.0332	9.4857	26.2432	34.1213	0.5298	4.6728
INR	134.405	148.962	129.155	83.355	1183.57	52.3782	6.9464	385.115	18.5043	0.2643	165.218	83.0546	17.2211	19.0785	0.0764	1.0102	1767.24	0.2771	5.9642	0.0097	132.387	50.0451	98.4786	2.7732	4.9819	5.2497	0.6745	0.0658	13.6171	0.0383	0.0452	0.0848	5.2743	0.1386	0.15	0.2525	4.8939	0.9948	0.3182	2.153	0.0298	0.0032	0.2158	0.0542	16.03	35.9302	33.761	0.5245	2.567
IR	171.141	118.787	122.455	52.443	1171.95	69.1437	6.5297	486.812	4.4684	0.4046	122.959	98.6338	90.5195	24.8155	0.0813	3.68	3154.28	0.2524	4.8269	0.0109	50.9024	52.5056	74.2267	1.3694	2.4135	9.1083	0.8209	0.0998	8.2477	0.1106	0.0352	0.7908	7.5274	0.1474	0.0854	0.251	0.4595	1.6511	1.8322	0.5994	0.0571	0.0003	0.2545	0.0732	12.3731	19.1443	27.5964	0.8156	4.3621
INR	130.14	68.2133	99.8526	65.036	941.143	113.712	5.8879	393.325	9.7429	0.4592	85.6994	31.4253	48.6155	17.3613	0.063	3.3271	3439.12	0.0802	2.9328	0.0115	27.9556	32.2227	31.7722	0.6946	2.4967	9.9607	1.1379	0.1067	5.3947	0.0597	0.0574	0.2424	5.6524	0.1648	0.0787	0.3506	1.079	1.0631	0.6911	1.0131	0.0228	0.0011	0.4003	0.1254	13.0911	23.5059	39.7383	0.2865	3.9168
IR	352.662	146.235	212.202	117.334	1758.05	65.0886	7.3822	477.073	11.9336	0.9295	254.952	141.225	49.2837	19.6468	0.0599	1.7947	2223.81	0.2208	3.5357	0.0029	155.099	93.1463	78.3634	2.8267	3.1184	11.9699	1.2481	0.1005	13.3458	0.0765	0.0417	1.1472	7.3003	0.2256	0.1597	0.5712	4.855	1.2853	1.2609	11.7848	0.1351	1.8533	0.358	0.1197	14.2327	24.4943	26.4462	0.2091	3.8396
INR	187.211	64.2726	138.006	102.893	1067.98	96.4643	4.6082	369.262	4.0681	0.468	101.227	61.2637	84.4818	21.5651	0.066	2.6526	3500.83	0.2092	3.3961	0.0302	60.4541	37.7888	39.0191	1.3463	5.3218	6.2776	0.5753	0.0836	11.5628	0.0364	0.0344	0.3016	7.2575	0.2208	0.1716	0.3318	3.8534	1.2518	0.6914	0.7891	0.0253	0.388	0.3266	0.1143	17.3802	32.5641	34.8683	0.2869	4.1826
IR	228.083	129.128	127.92	93.0578	774.197	110.62	7.1052	332.091	11.3013	0.5061	139.623	54.8392	77.953	14.0328	0.0619	3.4902	3116.56	0.2423	2.1624	0.0339	87.0821	44.7604	73.054	1.6018	5.2836	7.7927	0.3558	0.2437	5.4487	0.0425	0.0228	0.6926	6.6758	0.2314	0.11	0.3203	2.7946	1.0927	0.5081	1.7894	0.0252	0.0011	0.2968	0.087	17.7414	40.8644	34.3325	0.7118	2.8402
IR	166.362	77.3328	169.919	123.758	1862.6	72.029	5.4668	346.26	5.6208	0.1887	127.555	62.513	37.4764	7.8912	0.0697	2.8068	1963.81	0.1555	7.9105	0.0545	45.7143	53.4117	45.3941	0.6818	2.3217	6.1533	0.669	0.108	3.0581	0.0339	0.0362	0.348	3.7499	0.2976	0.0982	0.3176	1.4498	0.4761	0.3443	1.5978	0.1211	0.1411	0.4183	0.0921	9.5253	21.1048	29.4223	0.205	2.5481
INR	306.757	136.512	172.363	127.502	1949.52	221.146	6.7548	326.044	5.7795	0.8547	147.908	135.647	190.301	11.9755	0.1449	4.4913	3056.38	0.1482	2.6034	0.0228	61.1573	71.3589	48.1747	3.4133	2.852	13.7116	1.1377	0.1022	14.2007	0.0317	0.0224	0.0802	6.2471	0.2582	0.124	0.2624	0.6375	1.1808	0.407	1.0091	0.016	0.0032	0.3165	0.0909	15.8305	28.955	52.4608	0.4715	2.5603
IR	266.648	151.943	150.945	168.725	1265.14	86.2884	6.6976	421.955	6.0171	0.5057	133.584	91.9965	106.717	16.3732	0.096	4.776	3083.58	0.2061	3.4596	0.0243	92.3834	58.6312	83.6939	0.8075	4.2107	9.7015	0.6182	0.0395	6.07	0.0453	0.0204	0.2242	7.4922	0.2231	0.08	0.3452	1.5792	1.2266	0.7295	1.3519	0.0137	0.0001	0.3242	0.1143	12.8544	47.1324	57.5152	0.4152	5.5318
INR	211.231	119.968	160.259	98.7964	1483.12	65.8027	5.6487	416.216	5.3489	0.4403	109.346	63.5899	46.9138	17.1089	0.0937	4.5107	3187.85	0.2858	4.7039	0.0141	63.2538	46.9144	55.0474	1.2053	3.3466	7.8833	1.0471	0.1261	13.3845	0.0383	0.0377	0.5563	6.088	0.1654	0.1291	0.3759	2.9636	1.0719	0.9208	0.852	0.023	0.0007	0.423	0.1338	13.9834	36.9205	39.9135	0.3098	4.4873
IR	222.088	117.289	153.9	99.2881	1194.77	150.143	6.9391	332.137	5.7139	0.455	96.6834	67.6316	49.7526	12.1706	0.0713	2.5808	2632.73	0.3439	3.3292	0.0673	49.7328	44.2597	79.9941	1.8879	5.6937	6.6534	1.6245	0.0929	28.5362	0.0569	0.0516	1.508	3.9108	0.2057	0.142	0.246	4.1537	0.7584	1.1819	0.7598	0.1063	0.6519	0.3129	0.0908	7.2803	13.8973	15.8415	0.7388	5.8503
INR	203.865	63.0218	123.096	89.7775	1388.38	105.625	6.844	472.412	6.9426	0.6068	119.562	63.3994	30.724	17.7188	0.0721	4.8793	3922.76	0.2615	3.5631	0.0363	56.498	46.5656	78.7193	1.6091	6.5369	8.6481	1.4464	0.0892	13.6295	0.0428	0.0335	0.6981	6.4392	0.2521	0.1159	0.295	3.7897	1.2099	1.6772	0.9206	0.0471	3.4373	0.5556	0.1789	13.5492	30.6084	37.1983	0.6471	7.0747
IR	187.474	114.017	113.929	91.3388	1014.37	95.7755	5.3519	233.508	6.1414	0.3677	107.817	47.7578	28.8463	7.7366	0.1297	8.7618	4616.13	0.135	6.4832	0.0194	77.4839	40.1415	55.2414	1.1068	6.067	7.4894	0.5988	0.0903	7.1433	0.0525	0.033	0.106	5.6712	0.2284	0.18	0.3216	7.5175	0.9876	0.6576	0.9794	0.0631	0.5007	0.2418	0.0877	20.6476	45.743	40.8998	0.3045	3.4531
INR	199.781	56.1739	135.546	74.8091	897.666	112.681	8.1828	275.858	5.5121	0.3638	100.775	52.0112	32.1947	25.48	0.0571	1.9814	1146.66	0.1163	6.1273	0.1628	41.2746	30.0402	33.8349	0.8016	3.7634	6.1122	0.6384	0.2018	4.2097	0.0059	0.041	0.4147	2.2141	0.1122	0.1129	0.2739	1.6613	0.4319	0.1739	1.5296	0.0259	0.0132	0.2014	0.0262	13.0998	22.0034	21.1114	0.2103	2.6337
IR	247.887	129.869	101.931	125.253	1348.62	116.78	11.0912	550.771	6.7831	0.5468	154.255	131.641	63.2689	10.1903	0.1526	4.3017	5073.23	0.1953	5.9672	0.0158	74.3675	57.1296	57.0527	1.2706	4.7746	9.834	0.4984	0.0692	11.0512	0.0195	0.0683	1.7439	7.924	0.2796	0.1294	0.3089	3.0466	1.1978	0.491	1.1881	0.2496	0.1189	0.6922	0.1299	25.0142	60.066	64.6789	0.2279	4.8499
INR	166.382	140.338	166.016	74.0988	1331.29	79.1039	9.1639	315.068	13.2634	0.2855	122.993	60.9631	36.7855	12.1963	0.0835	2.6316	1820.48	0.3609	8.9388	0.0424	62.9042	46.6649	108.663	1.8632	4.7093	8.1641	0.9337	0.1798	28.1547	0.0604	0.032	1.5884	3.9462	0.1937	0.0861	0.2585	0.7927	0.6668	0.3609	1.4855	0.0622	1.338	0.2342	0.0432	15.1029	25.3547	32.8991	0.7311	5.0084
IR	339.627	123.361	179.765	101.192	1630.05	77.9943	7.0496	433.203	4.0263	0.6024	169.526	96.1192	135.421	14.0675	0.0742	5.3293	2771.78	0.11	5.4589	0.019	55.6372	72.1079	51.0783	0.7624	5.247	10.4153	0.4954	0.182	6.0447	0.044	0.03	3.2253	5.2725	0.1627	0.095	0.3652	1.0358	0.6784	0.893	0.9755	0.7501	1.2162	0.3504	0.1152	15.1758	51.2263	53.3966	0.2236	3.7895
INR	143.929	111.932	129.45	43.3903	1378.93	45.7039	4.2411	599.246	2.7943	0.7256	83.8756	56.0906	29.1296	27.0395	0.0691	1.423	3228.28	0.1415	4.9768	0.0461	55.4932	34.0483	40.7635	1.4676	3.4733	4.9777	0.7974	0.2608	10.5458	0.0394	0.0235	1.0459	6.8186	0.287	0.075	0.2647	1.7008	1.2622	1.2259	1.8774	0.2079	4.114	0.4324	0.108	27.9226	47.2435	41.4324	0.2357	5.5724
IR	163.45	64.4172	119.537	64.6577	1392.58	77.6329	6.6218	347.526	5.5765	0.5813	93.5177	43.7643	40.3322	18.6662	0.066	0.6589	1724.68	0.1158	2.4328	0.0173	34.6022	35.0534	28.5227	1.1147	6.0819	5.7392	1.6869	0.1675	6.6366	0.0274	0.038	3.8839	4.1587	0.3213	0.0947	0.3208	3.5818	0.8248	1.1549	0.8751	0.1049	2.2358	0.3722	0.1164	11.1	22.6131	29.0181	0.3227	3.9506
INR	185.536	125.265	147.722	82.148	1526.35	61.6422	3.7491	431.046	3.2073	0.5564	125.651	82.9796	111.57	13.7587	0.0755	1.3332	2801	0.1263	2.8477	0.0312	56.8773	47.8544	39.5598	0.9755	8.9087	5.4966	0.385	0.1235	3.9547	0.0603	0.0374	1.1194	5.371	0.2279	0.1101	0.2945	1.3097	1.1352	0.7012	0.6655	0.1154	1.364	0.3399	0.0996	11.5789	27.091	32.3603	0.2725	5.9481
IR	242.063	97.73	123.824	151.288	1417.99	72.35	5.6247	341.094	5.0099	0.4091	177.344	96.0882	77.5494	9.6436	0.0611	4.4747	3029.5	0.1605	11.1281	0.0122	53.5645	42.9129	48.2303	1.174	6.3988	9.2235	10.4749	0.1174	7.3187	0.0287	0.0331	0.1032	5.361	0.1159	0.206	0.3035	5.5808	0.963	0.3479	1.0474	0.0734	3.7526	0.2091	0.0461	15.1601	25.0559	30.9836	0.2377	2.0374
INR	230.585	122.085	161.883	93.0194	1359.94	69.7029	6.2831	317.777	6.7572	0.1858	140.902	56.2571	38.3923	9.5976	0.1252	1.5892	2865.28	0.1713	4.1419	0.0358	57.6429	38.0329	69.0206	1.1692	4.0366	5.9688	0.3789	0.0497	8.5162	0.0262	0.0454	1.2021	2.9659	0.153	0.1113	0.2585	1.1977	0.3702	0.1684	1.1368	0.0808	4.8064	0.1754	0.0251	13.2506	39.0598	36.994	0.4252	1.9309
IR	141.304	93.9301	134.444	73.7547	1434.84	66.0014	4.5383	522.122	3.658	0.3842	110.856	34.2365	33.0037	31.8165	0.0596	3.2193	3497.99	0.0934	3.7429	0.0227	42.1856	34.6	38.7923	1.121	2.7658	5.7449	0.5153	0.0656	6.5616	0.0192	0.0544	2.7768	6.9225	0.1757	0.0713	0.2798	1.3821	0.9995	1.0497	1.516	0.106	2.3138	0.2454	0.0359	14.649	26.8136	32.9616	0.2282	6.3474
INR	119.621	63.0845	104.228	190.54	754.603	118.719	9.4545	370.686	8.8826	0.3205	92.3967	32.9999	39.4808	10.6541	0.0792	5.4514	4637.92	0.1088	8.3276	0.0065	36.8109	28.2803	51.3567	1.503	1.4249	7.6238	1.2433	0.1335	11.8426	0.0355	0.0422	0.1679	5.5247	0.2771	0.0686	0.2717	0.2892	0.9142	0.4219	1.4026	0.026	0.0021	0.2699	0.0474	6.7482	9.2207	10.7084	0.3393	4.0179
IR	122.923	47.5633	105.093	45.3201	898.282	70.8988	4.527	332.426	6.2231	0.3551	84.4843	40.0453	37.1113	13.8879	0.0615	1.3747	2378.98	0.1014	2.1359	0.0268	35.979	27.8411	29.6098	1.4297	4.3423	5.6824	0.3585	0.0249	21.5339	0.0253	0.0291	0.1152	6.5465	0.2466	0.0769	0.232	1.6342	1.1073	0.6292	1.0085	0.0266	0.0003	0.3263	0.0799	13.4081	21.5134	20.4924	0.2823	5.7641
INR	288.141	105.88	191.548	111.758	1477.05	79.4928	12.8234	392.536	14.3405	0.6131	100.376	78.5551	46.2279	9.9255	0.1092	1.4788	944.947	0.2022	15.4476	0.1923	69.3385	50.9878	54.4198	2.0499	17.908	10.3178	1.5131	0.4317	8.5524	0.00059	0.1546	0.7275	3.9506	0.2871	0.0842	0.3249	1.639	0.8215	0.7575	2.5487	0.0851	0.7358	0.3844	0.1169	13.8753	35.6596	33.5728	0.3799	11.1971
IR	281.227	127.34	156.701	94.1855	1350.11	71.4062	5.8817	527.765	3.7271	0.4667	135.033	63.2161	59.7604	19.5022	0.0583	6.1543	3334.78	0.1725	5.6993	0.0447	56.4739	48.2987	48.4553	1.004	4.5315	7.4397	0.4881	0.1999	7.346	0.0476	0.0336	20.8735	4.3725	0.1701	0.1284	0.3387	5.228	0.9492	0.809	1.1675	4.8165	0.7212	0.4007	0.1092	21.9083	60.407	58.995	0.2743	3.5951
INR	229.281	109.668	152.16	91.0437	1432.39	44.2766	3.8434	394.768	2.7538	0.3836	158.296	77.353	77.1584	37.2747	0.0731	3.2634	2340.08	0.124	8.2697	0.014	49.5707	43.8429	36.7948	0.7299	2.3285	5.032	0.3692	0.2587	3.9285	0.024	0.0384	0.5387	3.2631	0.1235	0.1288	0.3706	0.9517	0.7864	0.779	0.7829	0.2051	1.4245	0.2978	0.0812	17.9577	40.1592	32.6378	0.1945	4.1786
IR	197.739	69.6231	211.53	86.7501	1457.64	90.5474	4.2873	529.948	4.8657	0.4099	119.67	68.6204	171.799	13.2498	0.0592	4.3973	3617.1	0.2511	3.2266	0.0124	74.4181	42.5795	56.2723	1.4239	5.3853	5.9616	0.4806	0.148	10.6124	0.0204	0.0358	0.1858	4.8549	0.2448	0.0761	0.4269	1.0171	0.9782	0.5538	0.3349	0.0273	0.0007	0.3189	0.0485	33.898	46.6754	46.5426	0.329	7.5052
INR	228.86	103.412	143.995	93.012	1621.23	120.089	5.1615	387.399	4.9122	0.2592	107.17	51.9078	52.0397	12.5827	0.0455	5.7846	3553.21	0.1895	5.7746	0.0132	60.8925	39.555	45.9514	1.1642	3.5239	9.6828	1.4343	0.1947	7.7046	0.0292	0.0572	1.1076	6.0941	0.2503	0.1052	0.2496	3.26	0.8003	0.6804	1.2411	0.0369	0.1585	0.2391	0.0333	11.2396	15.9463	27.6538	0.4055	2.8598
IR	173.705	86.5296	229.755	83.3691	1453.48	56.1681	5.6715	438.342	8.5112	0.5163	148.165	87.0393	47.6596	12.0666	0.1252	2.6531	1904.7	0.238	5.5335	0.0232	48.1392	49.2883	54.4072	0.6297	3.6565	6.1701	0.3045	0.135	7.6919	0.0298	0.0395	0.5742	3.1671	0.2233	0.0829	0.3554	1.6425	0.6568	0.7692	0.631	0.2038	1.7522	0.27	0.0809	11.9708	35.3899	37.9034	0.2404	4.1791
INR	242.01	152.77	161.163	312.305	2146.86	118.006	8.4539	510.953	7.9283	1.3443	205.464	82.0062	37.6437	18.0667	0.0954	2.097	6584.81	0.1908	3.8354	0.0142	164.497	83.8028	127.231	5.6555	5.9842	22.0202	0.5672	0.2811	40.593	0.0569	0.0397	0.3279	19.8751	0.2427	0.0745	1.2606	1.6052	2.5885	1.9531	2.397	0.7203	2.6736	0.2585	0.0602	14.973	29.2462	29.3971	0.3223	3.7109
IR	236.491	137.256	159.084	97.8856	1431.67	96.0409	6.6404	390.5	8.6225	0.5135	139.957	120.392	75.2711	28.0763	0.1124	8.0492	3688.98	0.2501	5.8167	0.0108	93.6229	41.0688	77.5687	1.2035	5.7416	10.5426	0.599	0.1248	8.0573	0.0445	0.0331	0.0588	4.5747	0.1971	0.0648	0.3991	1.2392	0.8775	0.6476	0.9655	0.0222	0.0114	0.2832	0.0579	12.4382	32.3084	39.0057	0.4213	7.7955
INR	221.232	102.18	152.069	62.1068	1353.97	77.6662	4.9377	355.917	4.2698	0.5651	135.602	61.8503	53.9488	15.0684	0.097	3.2861	1352.03	0.0991	5.3458	0.0153	61.2311	58.3512	37.9885	0.8339	1.6974	8.8035	0.5022	0.0157	8.6152	0.0465	0.0345	1.7618	4.5104	0.2169	0.1071	0.4339	1.0053	0.762	0.7587	1.6325	0.3446	1.6818	0.2751	0.0879	24.6973	67.7651	61.5137	0.2328	6.0013
IR	254.415	101.593	133.744	100.382	1450.28	85.2814	4.5992	406.809	7.5618	0.5873	161.672	70.1408	54.5945	15.2878	0.0825	1.0204	2407.66	0.2201	5.4439	0.0236	68.0496	42.8065	49.0755	1.4524	6.3721	9.2949	0.6952	0.087	9.412	0.032	0.0273	5.9225	5.7821	0.2006	0.1177	0.3823	5.0893	1.067	1.1754	1.1044	0.1994	2.222	0.385	0.107	16.9603	52.6447	43.5121	0.264	3.7508
INR	278.166	130.59	155.308	74.8695	1989.93	58.7686	7.1551	435.223	5.1628	0.6456	169.887	73.1853	55.9506	14.3173	0.0894	3.601	3128.14	0.1352	7.5251	0.0173	59.4549	57.6714	51.1481	1.0941	2.8717	7.4607	0.4604	0.0592	9.4741	0.0362	0.0376	0.3224	7.0947	0.2529	0.0858	0.396	0.7615	1.0203	0.8024	1.7947	0.209	1.0369	0.2927	0.0969	22.7481	64.3522	53.0549	0.235	6.5641
IR	304.697	87.67	115.679	123.702	1280.02	72.4161	5.5154	505.108	3.5239	0.5487	140.166	78.4944	135.043	14.7805	0.0777	5.4874	4373	0.2436	4.5504	0.0429	70.2467	59.7678	44.1347	1.0161	6.6221	10.0626	0.4614	0.1659	9.0315	0.0286	0.0201	1.5305	8.6649	0.2413	0.1174	0.4443	1.4521	1.4628	0.8857	1.2148	0.1733	0.0199	0.2558	0.0981	16.8151	36.815	37.2873	0.1411	4.3822
INR	217.369	85.9874	154.952	59.117	1310.9	60.4792	4.9701	358.182	3.6346	0.3539	154.179	57.7392	62.5898	10.7888	0.0616	3.7302	2174.05	0.158	6.6154	0.0565	41.014	35.7032	35.0991	0.7316	4.3299	5.5487	0.3377	0.0181	7.4166	0.0257	0.0368	1.0775	4.0753	0.1991	0.0974	0.323	1.2213	0.7529	0.5633	1.3309	1.4741	4.0349	0.2531	0.0631	19.1009	50.6361	45.4981	0.2393	2.6797
IR	100.072	83.6475	110.919	78.0086	1420.59	147.841	6.5467	372.746	2.56	0.431	116.707	67.8725	24.0989	10.5726	0.0845	4.6942	3515.69	0.201	3.0036	0.0351	43.4085	30.2814	48.988	1.2107	2.6364	7.0292	1.8129	0.0891	8.508	0.0227	0.0413	0.2083	7.1448	0.192	0.0747	0.303	0.1806	1.1501	0.4743	0.8293	0.0125	0.0002	0.3301	0.0991	10.9061	31.5266	33.8169	0.8315	4.5272
INR	223.61	107.688	153.796	146.274	1766.54	95.2723	5.6885	561.887	4.7913	0.2924	140.472	94.202	61.0045	8.6186	0.0694	4.0207	5255.81	0.1996	5.1598	0.012	63.2641	75.5562	49.3818	1.1899	2.9205	7.2389	0.5019	0.0151	22.4435	0.03	0.0213	0.3436	9.227	0.1615	0.0793	0.3019	2.223	1.344	0.5409	1.6098	0.1983	0.3879	0.2577	0.0603	23.1295	51.7893	59.7638	0.16	5.9263
IR	223.487	91.5509	129.552	58.1384	1022.22	45.5645	4.4634	303.774	2.5801	0.3857	104.531	89.7016	66.1141	10.0123	0.1069	2.678	2007.88	0.0957	2.998	0.0124	37.4215	54.6142	48.04	0.4901	3.7329	10.2091	0.5579	0.2185	3.5676	0.0201	0.0274	1.4136	3.1617	0.1283	0.0877	0.2571	0.7982	0.799	0.6572	0.8274	0.1497	2.1529	0.3078	0.0576	10.4613	23.2792	21.1157	0.3138	2.9423
INR	258.621	112.544	173.197	142.853	1181.35	72.2224	7.3469	601.609	4.4798	0.5634	144.203	83.2061	62.6761	21.473	0.0944	2.7144	2815.36	0.0899	3.1969	0.0072	89.4527	52.8327	54.1839	1.8278	5.4178	7.221	0.6667	0.2636	15.0344	0.0258	0.0305	0.9414	5.072	0.2066	0.2199	0.3159	7.8366	0.9528	1.2301	2.2006	0.4522	0.2134	0.2879	0.0656	23.4271	73.6579	55.3302	0.2869	3.8409
IR	235.927	91.7849	103.602	128.999	1478.48	61.2792	5.845	505.584	3.5537	0.6587	103.007	66.7114	38.375	35.8429	0.0935	2.5926	5069.55	0.1995	3.8093	0.0233	45.3043	52.4865	39.2959	1.3138	4.9095	6.5991	0.6229	0.0743	33.3929	0.0297	0.0309	0.3104	6.3317	0.1816	0.0742	0.3648	0.8785	1.2204	0.8706	1.2475	0.1802	1.8392	0.3459	0.1107	28.9983	66.0493	60.9991	0.2097	2.7163
INR	332.768	108.275	184.851	88.9904	1380.21	98.704	5.9675	504.69	2.9971	0.4501	107.61	81.0296	46.4707	17.3571	0.0615	4.4777	2778.29	0.2218	9.6934	0.0164	82.0932	37.0862	68.0743	1.0021	4.472	13.6204	0.7171	0.2604	4.8557	0.0193	0.0208	0.3362	7.7842	0.1828	0.0698	0.333	0.9922	1.2225	0.9728	1.2715	0.0575	0.0083	0.3924	0.097	23.739	73.8019	59.3167	0.3902	4.3506
IR	161.722	134.376	125.556	63.3107	1365.02	36.2222	3.6281	328.821	2.3729	0.3164	174.293	77.5356	55.428	9.3599	0.0951	2.9114	2351.7	0.1421	4.3141	0.0325	46.5247	48.0655	44.3048	0.7163	3.5323	6.4186	0.2658	0.1261	5.5913	0.0298	0.0324	0.29	5.2869	0.2421	0.0909	0.3491	0.7774	1.0422	0.7059	0.8136	0.9112	28.8797	0.3082	0.119	21.7307	59.0754	50.9026	0.2006	4.752
INR	224.924	107.423	120.413	124.356	1374.23	65.0222	4.7841	344.018	2.1428	0.3417	160.27	68.0423	49.4404	13.2108	0.0874	3.457	4003.48	0.0902	4.8934	0.0232	41.8048	45.7135	32.5201	0.8145	5.3912	8.3552	0.3063	0.0727	5.5082	0.0187	0.0289	0.0562	5.7248	0.1091	0.0876	0.2808	0.3587	1.2006	0.5715	0.9123	0.0323	0.0559	0.2921	0.0548	14.9727	27.2475	30.9027	0.1264	3.2173
IR	236.618	109.091	138.124	82.4015	1336.14	72.2883	6.0382	480.131	3.7976	0.3189	118.757	60.2151	39.3602	8.8309	0.0928	3.236	2459.36	0.2408	9.6474	0.021	65.7737	81.0872	56.1844	1.0652	6.1826	11.3008	0.7971	0.2472	12.3766	0.0202	0.0432	1.9391	3.605	0.1478	0.0696	0.2676	1.103	0.6508	0.4338	1.513	0.7336	2.2615	0.2407	0.0611	19.3675	43.1708	30.4718	0.3082	2.4285
INR	144.33	90.2355	133.745	60.8977	873.979	116.254	5.176	264.257	8.1373	0.4382	121.783	69.6823	27.8237	8.8292	0.0481	1.4941	1764.84	0.1888	2.189	0.0066	78.3101	44.6664	46.0179	2.0228	7.7259	8.0578	1.6232	0.0585	9.3932	0.0228	0.0364	0.2695	3.1554	0.185	0.0975	0.3045	4.4646	0.5996	0.6182	0.7279	0.06	0.1262	0.2567	0.0483	14.5591	23.7192	27.6573	0.346	2.3036
IR	156.278	92.9982	137.734	66.8489	1250.26	65.5603	3.3149	345.986	2.4548	0.5213	83.7096	67.5861	58.9614	13.9334	0.0695	3.4103	2759.4	0.1631	4.2292	0.0208	59.8899	34.5095	41.9057	1.0694	3.1182	8.0842	0.4681	0.1527	7.5096	0.0294	0.0309	5.725	4.5537	0.1379	0.0715	0.275	1.4829	0.8924	0.6396	0.8188	0.2269	1.3682	0.4963	0.0972	21.543	34.5985	34.524	0.2089	13.4794
INR	208.402	140.807	137.916	65.9699	1697.9	62.2691	5.4557	365.938	5.8337	0.4656	115.913	84.4023	84.4754	10.1823	0.096	3.9545	2088.25	0.2147	12.1692	0.0433	54.0456	78.7419	65.7515	1.0318	4.9546	8.8421	1.5729	0.195	7.7814	0.0396	0.0682	0.1968	3.7192	0.2159	0.1658	0.31	6.782	0.6693	1.2319	46.0597	0.0159	0.0064	0.4701	0.1034	10.2466	27.3914	31.4748	0.4622	11.225
IR	130.244	53.8179	114.131	51.7892	1289.87	62.3632	6.8464	304.027	5.6716	0.4207	94.7668	54.0258	17.4089	8.059	0.0732	1.0847	2013.8	0.0909	3.2109	0.0262	50.7479	36.7305	34.2331	1.7094	3.0123	5.3517	0.667	0.0649	18.0896	0.0285	0.0349	1.1115	5.6388	0.261	0.0881	0.2406	2.034	1.1056	1.0907	1.5896	0.0272	0.1146	0.3537	0.1652	16.4964	25.4768	25.3555	0.1969	3.9215
INR	259.849	90.257	184.278	69.1974	1903.25	91.3559	6.9164	508.862	6.4343	0.5663	127.937	79.0854	42.6455	12.1798	0.0801	4.2687	2185.33	0.1658	4.5603	0.052	63.9142	59.7237	53.5119	2.1037	10.1187	10.0716	1.0325	0.2341	12.2471	0.0479	0.0372	0.4808	7.9508	0.3659	0.0933	0.2944	2.6044	1.7151	0.8558	1.4065	0.0916	0.2688	0.3107	0.1309	20.9148	43.0588	39.5558	0.3276	6.9941
IR	104.172	75.2433	98.2816	53.7269	1182.92	85.2497	7.4358	209.287	8.6962	0.4377	100.5	48.2953	56.0815	6.6752	0.1506	2.3152	1332.5	0.1084	1.9371	0.0389	48.3923	24.33	45.2507	1.7068	6.3308	7.4362	1.0231	0.0459	14.1603	0.0121	0.05	0.2236	4.173	0.2076	0.1108	0.2423	0.9927	0.6449	0.4815	0.9251	0.0098	0.0035	0.4763	0.0955	14.3865	29.314	26.0331	0.5962	2.1902
INR	136.646	83.4295	129.391	34.2531	1067.04	51.5977	6.0067	235.804	3.324	0.3356	96.1937	49.3729	60.827	5.2181	0.0952	1.7144	1793.93	0.1953	2.4808	0.0189	57.2303	41.6832	55.4285	0.9852	4.4062	4.6835	1.4568	0.0357	5.3394	0.0329	0.0324	0.0872	3.5257	0.2462	0.0838	0.2272	1.8526	0.5814	0.3749	1.1172	0.0082	0.0014	0.2138	0.0371	8.771	15.5595	15.8151	0.333	2.0966
IR	151.837	91.7717	145.437	159.407	1186.38	86.559	8.2742	253.984	5.4316	0.3783	98.5814	61.3711	35.1174	8.5616	0.0632	3.8989	2413.39	0.1906	9.5419	0.0352	65.0147	38.182	61.9006	1.3006	3.1548	8.2111	0.924	0.0969	6.8822	0.0269	0.0421	0.4601	5.3851	0.2122	0.0793	0.3264	1.8725	0.8121	0.2688	1.4161	0.0186	0.6701	0.2469	0.0566	13.9828	45.8976	52.6231	0.274	3.4057
INR	280.191	109.72	178.104	105.522	1866.35	83.8931	8.3918	402.305	6.8088	0.3746	123.527	102.214	45.7201	8.3319	0.1047	0.8974	2565.25	0.2478	7.0525	0.0529	82.732	77.7599	75.6636	1.4246	5.1383	6.2708	1.0378	0.0202	7.8445	0.0157	0.0571	0.5911	3.8923	0.1956	0.0951	0.3085	2.0803	0.4274	0.2002	1.5269	0.4105	11.8859	0.3489	0.0581	14.615	40.3558	44.8593	0.4677	2.1515
IR	179.421	95.4072	100.245	29.6682	846.952	64.6269	10.6219	270.24	6.8093	0.3631	99.5714	59.2432	40.883	14.0346	0.1961	8.5349	3688.59	0.1378	3.2331	0.0144	42.4288	66.605	46.5504	0.7343	1.8591	10.0234	0.752	0.09	8.1544	0.0322	0.0351	4.1007	2.9936	0.2043	0.0924	0.3142	1.168	0.2962	0.534	1.1547	0.6748	0.4392	0.2203	0.0544	9.1293	17.6341	25.2595	0.2296	1.9472
INR	184.892	96.2008	138.062	65.0129	1149.47	56.5771	9.5631	342.115	4.376	0.3783	153.192	94.3881	72.5479	14.1155	0.0992	2.1581	2579.45	0.1611	2.4804	0.0124	67.4135	51.3668	70.8256	1.1207	2.8602	6.2247	0.6034	0.1006	4.8389	0.0338	0.0436	2.427	5.1225	0.1546	0.0786	0.2906	0.8696	0.9709	0.624	0.9222	0.3741	0.9305	0.3561	0.0804	13.5004	22.5115	27.9114	0.4408	3.8291
IR	189	55.0275	138.347	67.6373	1150.5	84.9726	5.5925	364.31	4.8273	0.3651	109.961	52.5612	68.0411	14.5411	0.0848	0.9808	2307.21	0.2256	2.2381	0.0007	61.2298	46.0253	53.8724	0.9743	7.4243	7.1858	0.5281	0.0579	13.7483	0.0208	0.037	0.0629	4.5381	0.2049	0.1197	0.2867	3.2151	0.8416	0.5943	0.9082	0.0028	0.1016	0.2994	0.0808	20.949	43.3058	44.8423	0.3818	3.1814
INR	129.128	98.442	131.461	241.096	1140.61	70.4377	14.0296	319.52	5.8143	0.3832	92.3969	43.162	25.6343	16.059	0.0777	2.295	2059.28	0.1085	6.7141	0.038	44.1522	46.2162	45.4979	1.247	5.1614	5.8171	1.5348	0.1693	11.4916	0.0209	0.0372	1.6436	4.7381	0.301	0.0795	0.2463	1.2103	0.5466	0.8482	1.2823	0.285	0.9633	0.1639	0.0538	8.7075	18.9117	20.0965	0.3411	3.5117
INR	162.369	80.5581	135.494	68.3536	1408.28	65.3007	6.7106	265.318	3.5689	0.3881	125.915	61.0963	52.3023	8.9644	0.066	2.4435	2589.16	0.1892	9.4722	0.0401	64.3576	44.2984	77.5459	1.3377	2.7303	5.5292	0.7857	0.1653	5.6614	0.0235	0.0257	4.5853	4.8109	0.2113	0.104	0.2422	1.0237	0.7986	0.5778	0.9288	0.1449	1.9994	0.2192	0.1019	10.2973	23.6562	25.8609	0.3207	3.4582
IR	185.148	64.7462	122.343	140.982	873.643	108.356	6.6303	275.447	4.8712	0.3938	78.4734	56.7901	32.5637	8.93	0.0979	4.7613	4586.65	0.1956	7.1964	0.0303	81.4141	54.1383	49.8273	2.4526	3.6923	10.2074	1.9045	0.0773	8.5693	0.0157	0.0479	0.3513	9.842	0.194	0.1308	0.1838	3.6689	1.5784	0.8981	1.5623	0.0058	0.0018	0.2277	0.0331	17.8113	27.7273	31.248	0.2608	1.9999
INR	190.992	78.53	119.651	51.3622	1116.16	59.9264	7.0827	343.318	9.4588	0.3922	105.694	83.0937	174.903	87.2154	0.072	1.7971	2522.03	0.3013	2.87	0.0274	88.063	60.258	87.714	1.3929	2.7367	7.9487	0.6838	0.2866	17.0654	0.0559	0.0688	1.9839	7.7074	0.1851	0.0874	0.8941	1.753	1.4828	0.5841	0.4459	0.3183	3.0805	0.239	0.0551	16.6129	62.7022	63.4657	0.5161	237.907
IR	267.796	84.3892	166.626	64.183	1394.13	60.3184	4.2803	426.139	2.3619	0.492	113.856	106.257	88.4484	52.6889	0.0913	1.6601	2498.08	0.1868	8.2079	0.0112	81.6745	79.5263	83.6274	1.3779	2.6702	8.2247	0.8003	0.2524	8.9012	0.0181	0.0353	0.4154	3.1891	0.1484	0.0846	0.3245	0.5838	0.4199	0.7315	0.6526	0.085	0.0984	0.2502	0.0676	15.8817	38.843	33.8	0.4352	3.2614
INR	190.145	96.7604	133.048	67.6215	1141.06	71.6167	5.4048	310.609	4.4162	0.4192	88.6336	49.6518	44.2798	12.5801	0.0708	1.4574	1601.34	0.0961	2.2074	0.0283	53.4451	32.5012	46.7783	0.9718	4.9208	7.193	0.8931	0.0562	8.6365	0.0728	0.0389	0.4463	4.2693	0.1418	0.1001	0.3176	1.6527	0.8838	1.0529	1.2099	0.044	0.6724	0.2883	0.1049	16.1939	44.0244	40.3875	0.2528	4.3543
IR	245.098	112.483	115.918	123.736	1448.1	86.0222	6.5515	424.033	5.3089	0.4723	187.869	86.7643	66.5666	9.0616	0.0893	0.7522	2699.68	0.2293	3.5571	0.032	62.8521	60.4625	49.1062	1.2909	3.4745	7.6939	0.7411	0.0172	11.4747	0.0547	0.0381	0.2856	6.0012	0.1603	0.0986	0.3584	1.3205	1.2296	0.6392	0.9364	0.0612	0.6276	0.3441	0.1184	15.8893	40.662	38.3291	0.286	6.1925
INR	233.752	92.8285	164.438	68.211	1567.58	71.6625	4.9859	331.307	5.7444	0.4756	150.377	96.0567	29.3643	16.044	0.107	2.0405	1992.54	0.1533	3.4629	0.0364	80.7109	51.1965	54.8092	1.5273	5.5645	7.9999	0.9567	0.2039	6.5858	0.0493	0.0315	5.8727	7.8849	0.2261	0.0944	0.2968	1.7933	1.5093	0.7108	1.7136	0.0415	0.0355	0.2953	0.1367	17.5735	39.8764	30.9233	0.2233	4.1318
IR	214.107	86.8418	105.889	114.283	1284.5	115.022	7.2169	328.27	4.1052	0.548	108.698	56.8912	30.3617	48.921	0.0759	5.6553	5702.22	0.1434	4.5295	0.0175	64.0506	52.463	57.3598	1.6142	2.0437	9.9548	0.8253	0.1826	14.849	0.0325	0.0491	0.4366	7.3522	0.2855	0.0891	0.516	1.7623	1.1151	0.8685	2.3482	0.0742	0.049	0.3837	0.0965	21.7253	67.0981	67.3272	0.2434	4.6971
INR	175.292	92.287	142.568	80.3334	1260.63	85.2877	6.3972	374.371	4.0609	0.4	107.794	76.2909	49.891	23.5541	0.0787	6.0682	3716.47	0.1345	8.5309	0.0165	66.5506	51.5335	50.7004	1.4744	2.9496	11.4844	1.0271	0.0888	9.0023	0.0779	0.0295	0.2106	3.2766	0.1622	0.0965	0.3005	1.7463	0.3032	0.2228	1.2555	0.0406	0.313	0.2198	0.0307	11.9781	31.151	35.6923	0.26	2.3749
IR	253.523	134.789	148.749	95.5051	1278.56	100.111	4.4367	344.399	4.7095	0.4088	107.813	76.9977	66.9367	30.1093	0.0716	1.6486	2574.31	0.2268	5.0717	0.0187	97.1723	55.233	68.6965	1.1405	5.016	11.849	0.5049	0.1609	4.3992	0.0347	0.0518	3.0697	4.0385	0.1969	0.098	0.3417	1.3521	0.7546	0.6496	0.8716	0.4944	1.0081	0.2772	0.0811	11.6254	27.0267	27.766	0.2588	6.8733
INR	221.186	101.891	142.818	87.1553	1595.24	112.31	4.5301	434.165	3.6389	0.4568	114.442	93.3046	80.069	14.1769	0.1154	3.8265	4251.63	0.1009	2.5813	0.0272	51.8918	52.0494	52.0442	0.8608	3.2738	6.831	0.7607	0.2339	4.8855	0.0351	0.04	1.1401	4.4215	0.1808	0.0814	0.228	0.448	0.9732	0.6596	1.3219	0.0066	0.0002	0.296	0.0824	8.4137	20.151	21.2846	0.2367	4.9738
IR	170.41	112.527	122.474	96.8058	1111.57	69.2105	4.2711	333.577	4.5678	0.504	99.2175	86.1444	79.0589	14.776	0.0508	2.9612	3220.34	0.1627	2.7922	0.0179	54.9165	62.456	56.8985	0.6491	2.8394	10.5338	0.5283	0.0917	4.6335	0.0336	0.0339	0.3266	5.3907	0.2176	0.1109	0.3755	1.2716	1.1772	0.7147	1.2599	0.0418	2.9202	0.3758	0.1017	12.5558	26.7443	29.6909	0.2207	5.6129
INR	292.898	122.449	241.53	135.897	1523.24	114.181	9.473	421.808	9.8474	0.4784	115.739	110.371	45.4575	12.2375	0.1304	2.3521	2431.04	0.1947	6.4666	0.0346	118.883	58.781	72.6038	1.7295	7.1166	9.1071	1.8425	0.2046	29.8318	0.063	0.0471	0.1517	5.2065	0.3306	0.1354	0.4416	3.53	1.1688	0.7222	1.3966	0.0193	0.1002	0.345	0.1182	12.5882	43.9992	45.4287	0.3909	3.7874
INR	155.097	102.996	110.741	42.5131	1147.85	77.7777	5.9574	266.802	4.8927	0.5225	75.575	50.6955	78.6332	13.2966	0.0722	2.5428	1953.94	0.1751	4.5404	0.0252	47.0471	28.5463	48.46	0.9844	3.1482	9.9551	0.4111	0.1848	13.1523	0.0126	0.0309	0.8584	4.8163	0.21	0.0878	0.2745	1.3939	0.9328	0.6766	0.9324	0.07	0.44	0.2633	0.0748	17.2265	40.3105	38.1584	0.2729	3.1455
IR	133.673	87.5114	97.9107	71.6415	1077.53	82.5383	5.9271	343.096	5.7473	0.3678	97.0055	47.856	21.9719	18.854	0.0575	2.9338	3365.79	0.1546	3.6375	0.0307	41.0558	40.2661	41.3266	1.3728	4.3365	9.3207	0.8642	0.1018	12.3705	0.0232	0.0432	0.8905	7.7179	0.2121	0.0829	0.2598	1.1471	1.5059	0.5892	1.0412	0.1077	0.4159	0.265	0.082	16.9341	30.2731	31.4568	0.2385	4.1143
INR	220.199	106.278	113.532	127.912	621.483	187.401	9.2041	565.08	15.5984	0.5893	119.128	83.312	116.61	27.968	0.0735	5.1288	5985.68	0.1853	3.3027	0.0345	109.011	52.4942	89.6802	1.806	3.291	10.629	1.5729	0.03	31.9941	0.0606	0.0301	2.4392	14.1597	0.313	0.1675	0.5142	8.3654	2.6634	1.7416	0.9079	0.029	0.348	0.2821	0.1072	19.912	53.1133	51.4015	0.3584	5.9345
INR	163.252	105.38	133.56	71.6405	1697.99	91.6283	7.3706	425.278	11.425	0.4804	131.227	67.6029	51.9806	10.332	0.174	3.667	3969.35	0.1483	4.8429	0.043	58.2409	50.0561	56.2882	1.74	6.7268	11.1986	0.5331	0.0843	13.8014	0.027	0.057	1.3019	6.4271	0.2094	0.0932	0.3204	1.4289	1.1444	0.7113	0.9694	0.0731	1.3714	0.3647	0.1045	18.9966	36.8438	39.8711	0.7525	4.1157
IR	224.255	86.3065	124.033	73.2594	1314.56	72.7301	4.6497	328.091	3.5114	0.4176	139.504	119.653	69.8106	12.3887	0.065	3.2654	3410.89	0.2329	3.9778	0.0332	51.585	42.4068	62.9837	0.9527	3.3806	9.1899	0.575	0.1966	8.8497	0.0297	0.0485	0.291	3.6929	0.1539	0.0845	0.293	0.6758	0.6113	0.5259	0.9846	0.0633	0.161	0.2465	0.0667	9.8086	24.4852	33.6449	0.2336	3.413
INR	218.316	91.7904	119.703	99.1514	1449.4	89.7355	4.5732	273.527	4.3843	0.514	133.043	91.7163	40.3272	15.5392	0.0944	2.5971	3299.21	0.1455	5.378	0.0293	71.1211	52.1758	51.2623	1.64	2.5089	9.2565	0.731	0.0938	8.5648	0.0552	0.038	1.7956	6.3015	0.1806	0.0859	0.3359	1.7029	1.3556	0.9171	0.973	0.6051	3.6529	0.2975	0.1152	20.1424	35.5378	36.9617	0.241	3.1418
INR	167.628	99.7807	150.231	81.4697	1692.47	82.7904	5.319	363.78	3.4825	0.4553	172.507	118.434	64.1335	12.6452	0.0584	1.3831	2952.61	0.1597	9.1495	0.0249	50.2796	56.9054	46.8943	1.0007	2.4091	10.8686	0.5431	0.043	6.8768	0.0134	0.0154	0.2107	5.4418	0.2499	0.1081	0.3415	0.8001	1.029	0.6593	1.0519	0.0991	0.0232	0.2274	0.0697	18.3187	29.9385	29.8604	0.1987	3.4141
IR	218.89	105.357	152.623	133.989	1454.48	82.2844	7.7535	360.275	8.4652	0.4428	132.301	80.0699	35.581	9.7531	0.1692	2.1164	1904.97	0.1123	4.6025	0.0274	77.4505	52.9733	59.7318	1.2384	2.5941	7.2005	0.8702	0.1287	10.2129	0.0175	0.0411	2.3031	4.7012	0.1478	0.0863	0.3695	1.2472	0.9126	0.632	1.1652	0.3327	2.4971	0.2727	0.1741	16.2059	48.2141	42.29	0.1811	4.2377
INR	181.823	133.541	138.52	106.134	1838.51	69.1001	5.2828	435.207	5.9441	0.4816	152.176	75.3965	27.1567	15.5571	0.0706	3.6057	3385.43	0.1978	3.8924	0.0275	68.3841	55.9005	64.6161	0.9906	2.4465	8.667	0.6747	0.1075	10.5167	0.0466	0.0363	1.1497	4.7879	0.1788	0.0993	0.404	1.6101	0.8598	0.784	0.9763	0.201	1.4416	0.3504	0.1509	15.6674	57.1406	55.2431	0.2296	7.1719
INR	152.984	85.91	127.084	89.7931	1241.37	116.309	7.8886	229.977	6.1419	0.4895	142.821	50.5018	51.597	14.8234	0.1239	3.8107	2844.03	0.1219	9.4148	0.0641	44.6493	42.8618	37.2599	1.0626	1.9248	12.7472	1.0737	0.1045	16.2914	0.0491	0.0423	0.3705	5.1634	0.2925	0.1104	0.3298	1.9723	0.7853	0.5882	1.158	0.0726	0.4646	0.209	0.0746	17.3751	27.0401	32.3015	0.2327	1.5128
IR	118.064	80.9703	123.466	51.9136	1099.13	52.5781	6.2019	329.222	3.1266	0.4568	90.5802	58.3438	52.2494	23.1953	0.0737	2.9622	2102.08	0.1588	3.2281	0.0118	60.043	43.2228	49.5477	1.0385	3.623	7.479	0.6622	0.0593	5.8265	0.0217	0.0341	0.1422	3.6956	0.0824	0.0964	0.2492	1.0685	0.5241	0.4445	3.1937	0.07	0.0458	0.2113	0.1203	14.7719	38.3025	31.0925	0.2665	2.4986
INR	131.483	84.714	128.137	138.969	1010.48	46.2765	5.1441	231.416	2.1321	0.427	113.163	63.9779	36.0477	8.9086	0.0837	1.6912	1843.83	0.1397	3.8053	0.0369	44.9475	34.911	48.9974	1.0862	3.3637	6.2836	0.3926	0.1065	5.8412	0.0236	0.0136	1.175	4.8777	0.2155	0.0572	0.3143	0.9685	0.8702	0.7698	0.6573	0.2041	1.0429	0.2602	0.0664	18.0444	39.1952	36.7337	0.2218	2.7467
INR	189.426	114.818	127.931	62.3097	1232.61	56.6022	4.899	362.706	3.9161	0.5218	86.1462	85.8751	70.0991	26.1674	0.0549	2.2954	2537.3	0.218	3.5032	0.0118	59.9789	46.2308	53.9515	1.1088	3.5164	6.9083	0.5387	0.2588	7.3212	0.0302	0.0319	0.0686	5.3439	0.2527	0.0898	0.3395	1.9713	1.2077	0.8364	0.7697	0.0331	0.01	0.2571	0.0638	19.5526	39.3703	38.4712	0.2485	4.3325
IR	182.761	106.806	146.614	56.3097	1276.63	111.513	5.0717	427.71	4.1649	0.5414	93.1122	68.4352	49.7894	16.5478	0.0785	3.0723	2524.91	0.1604	2.4949	0.0178	90.5349	40.6839	57.8284	1.9658	5.0204	11.778	1.1097	0.079	11.6189	0.041	0.0448	1.0284	5.1593	0.1664	0.1271	0.4751	2.9675	1.1846	1.1545	0.814	0.1181	0.5288	0.3844	0.1232	15.675	41.1648	38.2577	0.2357	4.9929
INR	204.325	85.9463	169.138	44.7822	1288.55	80.0436	5.4488	351.239	4.5915	0.4164	134.764	102.609	82.1693	51.4387	0.0538	3.4889	2291.43	0.1515	3.3061	0.0251	53.9094	63.9671	44.2313	0.9391	5.4021	9.7747	0.5899	0.0802	6.9828	0.0139	0.0347	1.1157	4.2925	0.1865	0.0779	0.2246	1.8905	1.0828	0.9399	0.7829	0.0859	0.7478	0.2574	0.0755	10.5258	26.8373	28.3019	0.3083	3.9003
INR	221.015	95.4841	144.613	97.2155	1107.02	120.216	5.5637	369.882	6.1787	0.548	105.824	74.7657	48.7525	16.0912	0.1491	7.5036	3739.3	0.1515	4.3374	0.0334	69.9025	40.6158	61.4954	1.3966	5.2676	10.9567	1.5636	0.25	14.4205	0.0686	0.0631	1.113	4.3487	0.2073	0.0892	0.3659	1.3005	1.04	0.7582	1.1181	0.1387	2.7321	0.2764	0.071	12.9384	20.7164	22.2752	0.3774	4.5572
IR	208.459	111.122	113.319	91.0704	964.116	85.0342	4.8567	406.426	4.5785	0.4698	111.374	77.3806	114.42	15.0221	0.0762	5.1201	4057.42	0.2392	3.1502	0.029	52.4092	31.0541	73.6639	0.9621	4.5665	8.3459	0.6547	0.2007	10.2888	0.0408	0.0463	1.6978	6.3159	0.2286	0.0988	0.4077	1.7724	1.4678	0.7391	0.7275	0.1289	0.2237	0.2775	0.0785	23.1741	43.1338	44.4863	0.5282	10.8541
INR	175.311	79.7958	142.521	64.3577	1592.5	82.354	4.1942	378.699	3.553	0.4467	137.468	74.7289	62.9579	15.8509	0.0855	2.6761	2217.38	0.213	4.7786	0.0029	45.6679	41.0852	54.2612	1.052	7.0666	10.6217	0.7228	0.0387	10.8521	0.0341	0.0286	1.5202	4.0489	0.197	0.0851	0.2373	1.205	0.6878	0.5101	0.7126	0.0254	1.8177	0.283	0.0725	12.5867	20.8095	16.1557	0.365	6.8681
INR	166.521	74.0915	138.757	66.2287	1448.83	63.1795	6.667	372.68	4.5548	0.4791	156.898	66.2992	65.9572	7.9299	0.0835	2.0528	1911.54	0.2629	4.1131	0.0286	69.0922	47.5296	49.9932	1.2654	3.4275	6.6912	0.7089	0.2154	8.4862	0.0293	0.0356	1.5519	6.3401	0.2254	0.0806	0.2377	1.5906	1.0687	0.6301	1.0689	0.101	0.649	0.2716	0.144	18.3673	35.7407	31.0193	0.1969	7.0431
IR	180.808	93.9547	118.213	102.833	1272.41	90.7956	6.2009	323.929	5.3015	0.4291	119.251	53.6978	38.4324	10.4981	0.0999	2.8467	3058.84	0.2306	4.4344	0.0248	52.1999	43.3876	61.0394	1.4059	2.6347	6.8269	0.6419	0.1395	10.9069	0.024	0.0281	0.329	6.9679	0.2564	0.0709	0.3104	1.1414	1.1002	0.6202	1.1522	0.043	0.0365	0.2838	0.0746	19.1073	36.0396	30.6549	0.3453	4.8995
INR	208.312	128.781	96.9875	146.303	1379.39	173.952	6.5926	535.825	4.9847	0.58	122.452	87.4857	63.7201	14.131	0.1217	18.4879	7002.25	0.2196	27.3762	0.0494	69.4246	77.0394	73.8514	1.5101	4.6426	11.5929	1.7153	0.3545	13.4438	0.0209	0.0408	0.6805	16.0428	0.2192	0.0695	0.3892	2.9583	2.7915	0.8165	0.9444	0.1031	0.7329	0.3533	0.0866	16.0955	34.0937	35.6336	0.4338	7.3349
[truncated: 140 more columns]
